# Supplementary material for: Small vertebrates running on uneven terrain: a biomechanical study of two differently specialised lacertid lizards
Source: Sci Rep. 2019 Nov 14;9:16858. doi: 10.1038/s41598-019-53329-5 (PMC6856151; doi:10.1038/s41598-019-53329-5)
Supplement: Supplementary file 2 — Dataset 2 [file 41598_2019_53329_MOESM2_ESM.csv]

ID	Body Mass (kg)	Substrate	Species	Tibia length (mm)	Froude number	Stride frequency	Duty factor	Stride length	Speed	Dimensionless stride frequency	Dimensionless stride length	CoM y amplitude	CoM z amplitude	CoM z height mean	CoM z relative height mean	Foot y amplitude	Foot z amplitude	Mean x hip-foot	Mean y hip-foot	Mean z hip-foot	Minimal Energy	Positive Work	Negative Work	Cost of transport	Mean x hip-foot	Mean y hip-foot	Mean z hip-foot	Minimal Energy	Positive Work	Negative Work	Cost of transport
11	0.00387	Control	Aboskianus	11.37	13.8052	9.2100	37.5000	125.8474	1.2409	0.0983	11.0684	1.1677	6.4822	19.1656	19.1656	5.7717	18.3145	-0.3770	0.7202	-0.8330	0.0039	0.0008	0.0006	8.0077	-0.3770	0.7202	-0.8330	0.0039	0.0008	0.0006	8.0077
11	0.00387	Control	Aboskianus	11.37	28.3786	13.5417	20.8333	133.2877	1.7791	0.2125	11.7228	2.4066	6.1998	16.3494	16.3494	7.8341	19.4786	-0.5340	0.8043	-0.6318	0.0071	0.0016	0.0008	13.7648	-0.5340	0.8043	-0.6318	0.0071	0.0016	0.0008	13.7648
11	0.00387	Control	Aboskianus	11.37	32.2392	12.2380	19.0476	155.4600	1.8963	0.1736	13.6728	3.5195	1.1370	12.5169	12.5169	3.2304	9.0054	-0.4545	0.9112	-0.7079	0.0074	0.0017	0.0007	12.2999	-0.4545	0.9112	-0.7079	0.0074	0.0017	0.0007	12.2999
11	0.00387	Control	Aboskianus	11.37	57.8830	16.2500	35.0000	138.5057	2.5409	0.3061	12.1817	2.8722	3.6649	15.6118	15.6118	3.4472	17.9319	-0.4859	0.8326	-0.2881	0.0072	0.0013	0.0020	13.3625	-0.4859	0.8326	-0.2881	0.0072	0.0013	0.0020	13.3625
11	0.00387	Control	Aboskianus	11.37	62.1197	16.2500	30.0000	155.5972	2.6323	0.3061	13.6849	2.8548	1.4341	19.0029	19.0029	3.1809	18.6951	-0.3504	0.9582	-0.4893	0.0136	0.0032	0.0008	22.5106	-0.3504	0.9582	-0.4893	0.0136	0.0032	0.0008	22.5106
2	0.00561	Control	Aboskianus	10.08	42.4047	12.5000	30.7692	153.4925	2.0477	0.1606	15.2274	1.2084	7.1897	24.6660	24.6660	10.3672	22.3355	-0.6851	1.1454	-1.0085	0.0080	0.0016	0.0018	9.3409	-0.6851	1.1454	-1.0085	0.0080	0.0016	0.0018	9.3409
2	0.00561	Control	Aboskianus	10.08	44.5043	16.2500	30.0000	117.6082	2.0978	0.2713	11.6675	1.2336	3.5496	19.2099	19.2099	5.1366	9.6796	-0.4256	1.5660	-1.2935	0.0083	0.0012	0.0035	12.5383	-0.4256	1.5660	-1.2935	0.0083	0.0012	0.0035	12.5383
2	0.00561	Control	Aboskianus	10.08	36.4049	14.1304	26.0870	125.9774	1.8973	0.2052	12.4978	1.5062	7.7950	13.1842	13.1842	5.9131	10.2155	-0.8770	1.2043	-1.1476	0.0157	0.0024	0.0059	22.2184	-0.8770	1.2043	-1.1476	0.0157	0.0024	0.0059	22.2184
2	0.00561	Control	Aboskianus	10.08	36.1239	10.0370	37.0370	149.7300	1.8900	0.1035	14.8542	2.9168	5.7210	33.4668	33.4668	7.8454	18.9223	-0.4776	1.0595	-1.5501	0.0088	0.0020	0.0007	10.4764	-0.4776	1.0595	-1.5501	0.0088	0.0020	0.0007	10.4764
4	0.00592	Control	Aboskianus	13.53	13.3271	8.7700	16.6667	151.4800	1.3300	0.1061	11.1959	1.8434	3.9551	13.2269	13.2269	6.3349	13.0931	-0.4925	0.9647	-0.4845	0.0045	0.0007	0.0018	5.0181	-0.4925	0.9647	-0.4845	0.0045	0.0007	0.0018	5.0181
4	0.00592	Control	Aboskianus	13.53	11.3984	10.9600	16.6667	118.6960	1.2300	0.1657	8.7728	1.7770	3.9268	14.8054	14.8054	7.3004	17.2514	-0.5755	1.2412	-0.5076	0.0123	0.0030	0.0003	17.5044	-0.5755	1.2412	-0.5076	0.0123	0.0030	0.0003	17.5044
4	0.00592	Control	Aboskianus	13.53	24.6536	9.8485	24.2424	159.0004	1.8089	0.1338	11.7517	5.4773	4.5526	15.1453	15.1453	6.0416	13.0780	-0.6329	1.1771	-0.6519	0.0095	0.0013	0.0044	10.0896	-0.6329	1.1771	-0.6519	0.0095	0.0013	0.0044	10.0896
4	0.00592	Control	Aboskianus	13.53	32.9782	11.2069	17.2414	186.1128	2.0922	0.1732	13.7556	5.4840	4.1591	22.5868	22.5868	14.9212	19.4294	-0.5906	1.0157	-0.7842	0.0109	0.0024	0.0014	9.8794	-0.5906	1.0157	-0.7842	0.0109	0.0024	0.0014	9.8794
4	0.00592	Control	Aboskianus	13.53	5.1903	11.3300	38.8900	73.9800	0.8300	0.1770	5.4678	0.9739	4.9528	10.4664	10.4664	3.3196	10.1492	-0.0614	1.4231	-0.5345	0.0026	0.0006	0.0002	5.9366	-0.0614	1.4231	-0.5345	0.0026	0.0006	0.0002	5.9366
4	0.00592	Control	Aboskianus	13.53	6.0796	6.3750	21.8750	137.0700	0.8983	0.0561	10.1308	4.3752	1.5094	13.1958	13.1958	12.6008	10.9534	-0.7670	1.0463	-0.5250	0.0063	0.0013	0.0010	7.7638	-0.7670	1.0463	-0.5250	0.0063	0.0013	0.0010	7.7638
6	0.0067	Control	Aboskianus	16.16	29.0286	13.5417	29.1667	154.6316	2.1452	0.3021	9.5688	2.4202	4.4134	15.6579	15.6579	8.9254	13.8435	-0.3797	0.9997	-0.4612	0.0314	0.0056	0.0091	30.3293	-0.3797	0.9997	-0.4612	0.0314	0.0056	0.0091	30.3293
6	0.0067	Control	Aboskianus	16.16	6.9545	6.1212	21.2121	161.7200	1.0500	0.0617	10.0074	6.2015	3.5646	18.3542	18.3542	12.3821	18.6806	-0.4703	1.0883	-0.5832	0.0112	0.0023	0.0021	10.3366	-0.4703	1.0883	-0.5832	0.0112	0.0023	0.0021	10.3366
6	0.0067	Control	Aboskianus	16.16	25.7216	13.5417	33.3333	142.6161	2.0193	0.3021	8.8253	2.3939	1.4360	15.6416	15.6416	11.8306	14.5898	-0.3447	1.0001	-0.5745	0.0164	0.0035	0.0024	17.1888	-0.3447	1.0001	-0.5745	0.0164	0.0035	0.0024	17.1888
6	0.0067	Control	Aboskianus	16.16	32.0510	12.0370	22.2222	179.9704	2.2541	0.2387	11.1368	3.5994	4.2828	14.2339	14.2339	13.0378	14.7490	-0.5377	0.8381	-0.4121	0.0132	0.0023	0.0038	10.9592	-0.5377	0.8381	-0.4121	0.0132	0.0023	0.0038	10.9592
7	0.00589	Control	Aboskianus	13.27	46.7029	20.3125	31.2500	120.3967	2.4657	0.5581	9.0728	1.6480	4.8708	12.9242	12.9242	8.5712	16.7182	-0.3492	1.1546	-0.3360	0.0159	0.0033	0.0025	22.4495	-0.3492	1.1546	-0.3360	0.0159	0.0033	0.0025	22.4495
7	0.00589	Control	Aboskianus	13.27	44.2913	14.7727	22.7273	164.1620	2.4012	0.2952	12.3709	3.4927	3.6982	24.3902	24.3902	6.1811	21.5113	-0.3988	0.8913	-0.7032	0.0149	0.0030	0.0029	15.4024	-0.3988	0.8913	-0.7032	0.0149	0.0030	0.0029	15.4024
7	0.00589	Control	Aboskianus	13.27	42.7908	13.0000	28.0000	172.7362	2.3602	0.2286	13.0170	4.3123	1.7880	18.9025	18.9025	9.2902	24.7298	-0.5061	0.8335	-0.4131	0.0112	0.0023	0.0020	11.0499	-0.5061	0.8335	-0.4131	0.0112	0.0023	0.0020	11.0499
8	0.00475	Control	Aboskianus	14.55	3.3355	7.5200	38.7097	90.1500	0.6900	0.0839	6.1959	1.4706	3.4648	11.2781	11.2781	8.6476	11.2337	-0.1753	0.8949	-0.2764	0.0030	0.0007	0.0003	7.0059	-0.1753	0.8949	-0.2764	0.0030	0.0007	0.0003	7.0059
8	0.00475	Control	Aboskianus	14.55	4.4838	6.6570	25.7143	119.5400	0.8000	0.0657	8.2158	3.1310	4.8138	13.8297	13.8297	4.6097	13.7303	-0.3501	0.7927	-0.4409	0.0030	0.0006	0.0004	5.2834	-0.3501	0.7927	-0.4409	0.0030	0.0006	0.0004	5.2834
8	0.00475	Control	Aboskianus	14.55	10.4345	12.0370	18.5185	106.3193	1.2204	0.2149	7.3072	2.2549	2.7619	17.7247	17.7247	8.6287	15.2551	-0.0871	0.9149	-0.5841	0.0082	0.0017	0.0012	16.2253	-0.0871	0.9149	-0.5841	0.0082	0.0017	0.0012	16.2253
8	0.00475	Control	Aboskianus	14.55	15.3459	12.1500	25.0000	129.2800	1.4800	0.2190	8.8852	2.4300	2.0660	16.1442	16.1442	9.0061	14.0740	-0.2031	1.1254	-0.5252	0.0062	0.0015	0.0003	10.0964	-0.2031	1.1254	-0.5252	0.0062	0.0015	0.0003	10.0964
9	0.00795	Control	Aboskianus	14.62	15.4795	9.6670	26.6667	146.4800	1.4900	0.1393	10.0192	4.9805	8.9210	20.0833	20.0833	8.5785	12.6322	-0.1260	1.1069	-0.7802	0.0164	0.0040	0.0003	14.0831	-0.1260	1.1069	-0.7802	0.0164	0.0040	0.0003	14.0831
9	0.00795	Control	Aboskianus	14.62	14.4580	8.5500	24.1379	165.6700	1.4400	0.1089	11.3317	2.2564	7.9813	21.4028	21.4028	2.8825	12.3682	-0.4821	1.0051	-0.8662	0.0081	0.0018	0.0011	6.1500	-0.4821	1.0051	-0.8662	0.0081	0.0018	0.0011	6.1500
9	0.00795	Control	Aboskianus	14.62	26.8227	11.6071	25.0000	158.6217	1.9614	0.2008	10.8496	1.9337	3.3319	14.1394	14.1394	3.1914	8.9400	-0.3013	1.1556	-0.5420	0.0082	0.0010	0.0042	6.5377	-0.3013	1.1556	-0.5420	0.0082	0.0010	0.0042	6.5377
11	0.00387	Uneven	Aboskianus	11.37	9.7905	10.1360	27.2727	102.5400	1.0450	0.1191	9.0185	4.2396	2.4188	31.6320	6.6320	8.3035	10.2093	-0.5675	0.8717	-0.5189	0.0043	0.0008	0.0010	10.8359	-0.5675	0.8717	-0.5189	0.0043	0.0008	0.0010	10.8359
11	0.00387	Uneven	Aboskianus	11.37	18.5107	9.9000	35.0000	127.5600	1.4369	0.1136	11.2190	3.1376	4.7444	35.3328	10.3328	9.6248	24.4097	-0.4334	0.8106	-0.4837	0.0059	0.0013	0.0007	11.9516	-0.4334	0.8106	-0.4837	0.0059	0.0013	0.0007	11.9516
11	0.00387	Uneven	Aboskianus	11.37	49.2060	17.1053	36.8421	124.2808	2.3427	0.3391	10.9306	3.2377	2.5400	35.0518	10.0518	2.6907	27.3618	-0.2839	0.9554	-0.4166	0.0093	0.0021	0.0009	19.3075	-0.2839	0.9554	-0.4166	0.0093	0.0021	0.0009	19.3075
11	0.00387	Uneven	Aboskianus	11.37	52.6549	18.0556	33.3333	129.2542	2.4235	0.3778	11.3680	3.6742	2.3770	37.1928	12.1928	2.5289	24.8693	-0.4537	0.8063	-0.1962	0.0120	0.0028	0.0009	24.0473	-0.4537	0.8063	-0.1962	0.0120	0.0028	0.0009	24.0473
11	0.00387	Uneven	Aboskianus	11.37	37.6858	16.2500	40.0000	114.8562	2.0502	0.3061	10.1017	5.0917	1.9898	31.6950	6.6950	6.4993	18.5738	-0.4657	0.9757	-0.1885	0.0052	0.0011	0.0006	11.6815	-0.4657	0.9757	-0.1885	0.0052	0.0011	0.0006	11.6815
11	0.00387	Uneven	Aboskianus	11.37	36.9160	17.1053	42.1053	113.5690	2.0292	0.3391	9.9885	0.9404	6.2974	35.6861	10.6861	15.0529	22.0332	-0.4733	0.8834	-0.6712	0.0077	0.0016	0.0013	17.5141	-0.4733	0.8834	-0.6712	0.0077	0.0016	0.0013	17.5141
2	0.00561	Uneven	Aboskianus	10.08	39.8838	13.0000	32.0000	137.1669	1.9859	0.1737	13.6078	1.4217	5.8295	39.0159	14.0159	5.3758	19.1977	-0.4730	0.9581	-0.6819	0.0148	0.0036	0.0006	19.2915	-0.4730	0.9581	-0.6819	0.0148	0.0036	0.0006	19.2915
2	0.00561	Uneven	Aboskianus	10.08	58.2373	11.6071	28.5714	177.8487	2.3997	0.1384	17.6437	1.1335	3.9729	49.6952	24.6952	11.8129	22.6672	-0.5144	1.3170	-1.2582	0.0096	0.0015	0.0037	9.5976	-0.5144	1.3170	-1.2582	0.0096	0.0015	0.0037	9.5976
4	0.00592	Uneven	Aboskianus	13.53	3.4695	4.6667	33.3333	142.7390	0.6786	0.0300	10.5498	1.9685	4.5172	43.6411	18.6411	9.8559	31.2463	-0.2299	0.8315	-0.7873	0.0026	0.0006	0.0002	3.0769	-0.2299	0.8315	-0.7873	0.0026	0.0006	0.0002	3.0769
4	0.00592	Uneven	Aboskianus	13.53	9.0336	8.8100	29.0323	107.3400	1.0950	0.1070	7.9335	1.9479	12.5289	35.3228	10.3228	8.0599	21.3501	-0.4928	1.0982	-0.8677	0.0029	0.0000	0.0028	4.5637	-0.4928	1.0982	-0.8677	0.0029	0.0000	0.0028	4.5637
4	0.00592	Uneven	Aboskianus	13.53	19.0470	9.7500	21.4286	158.0319	1.5900	0.1311	11.6801	5.5177	3.9426	41.7811	16.7811	13.1041	17.5455	-0.5690	1.1812	-0.7967	0.0091	0.0022	0.0005	9.7269	-0.5690	1.1812	-0.7967	0.0091	0.0022	0.0005	9.7269
4	0.00592	Uneven	Aboskianus	13.53	19.2874	9.4643	17.8571	180.2500	1.6000	0.1235	13.3222	3.7032	2.9100	42.0689	17.0689	16.8051	16.5345	-0.3202	-1.1203	-0.5822	0.0038	0.0007	0.0010	3.5611	-0.3202	-1.1203	-0.5822	0.0038	0.0007	0.0010	3.5611
4	0.00592	Uneven	Aboskianus	13.53	8.7473	12.0370	51.8519	76.5411	1.0775	0.1998	5.6571	0.7048	2.7019	30.7078	5.7078	8.9949	15.5264	-0.6259	0.8585	-0.9892	0.0036	0.0000	0.0036	7.8710	-0.6259	0.8585	-0.9892	0.0036	0.0000	0.0036	7.8710
6	0.0067	Uneven	Aboskianus	16.16	17.3822	12.8200	31.8182	129.5100	1.6600	0.2707	8.0142	5.4041	3.1952	39.1777	14.1777	8.7897	14.7053	-0.4060	0.9812	-0.4936	0.0162	0.0036	0.0019	18.6697	-0.4060	0.9812	-0.4936	0.0162	0.0036	0.0019	18.6697
6	0.0067	Uneven	Aboskianus	16.16	5.5915	8.1500	26.9231	120.6800	0.9415	0.1094	7.4678	2.7633	2.6875	38.2061	13.2061	10.3117	14.9277	-0.2201	0.8424	-0.6133	0.0067	0.0015	0.0006	8.2864	-0.2201	0.8424	-0.6133	0.0067	0.0015	0.0006	8.2864
6	0.0067	Uneven	Aboskianus	16.16	9.6944	15.3000	50.0000	77.7000	1.2397	0.3856	4.8082	2.1013	0.6428	36.4327	11.4327	10.7536	17.7648	-0.3981	1.0213	-0.6215	0.0168	0.0038	0.0015	32.2711	-0.3981	1.0213	-0.6215	0.0168	0.0038	0.0015	32.2711
6	0.0067	Uneven	Aboskianus	16.16	12.3301	17.0000	33.3333	92.0200	1.3981	0.4761	5.6943	1.2721	2.7183	35.9411	10.9411	9.2891	12.6632	-0.2960	1.1301	-0.4544	0.0063	0.0014	0.0008	10.2184	-0.2960	1.1301	-0.4544	0.0063	0.0014	0.0008	10.2184
6	0.0067	Uneven	Aboskianus	16.16	5.3406	15.4762	33.3333	68.4089	0.9201	0.3945	4.2332	0.4745	1.3202	30.7068	5.7068	5.5202	10.4053	-0.3707	1.0574	-0.3804	0.0048	0.0009	0.0013	10.5015	-0.3707	1.0574	-0.3804	0.0048	0.0009	0.0013	10.5015
7	0.00589	Uneven	Aboskianus	13.27	18.6880	14.7727	22.7273	105.5650	1.5597	0.2952	7.9552	6.4442	6.4771	30.8616	5.8616	8.1130	16.7858	0.0164	1.6201	-0.5479	0.0160	0.0037	0.0010	25.6718	0.0164	1.6201	-0.5479	0.0160	0.0037	0.0010	25.6718
7	0.00589	Uneven	Aboskianus	13.27	23.0673	13.5417	29.1667	120.9431	1.7329	0.2481	9.1140	2.1744	3.3402	36.9145	11.9145	7.7639	15.2504	-0.5461	0.6296	-0.3040	0.0234	0.0049	0.0039	32.7916	-0.5461	0.6296	-0.3040	0.0234	0.0049	0.0039	32.7916
7	0.00589	Uneven	Aboskianus	13.27	4.6628	6.2188	28.1250	121.1100	0.7791	0.0523	9.1266	4.0153	8.0162	34.8169	9.8169	9.5778	19.8656	-0.4489	0.6117	-0.7251	0.0035	0.0006	0.0010	4.9065	-0.4489	0.6117	-0.7251	0.0035	0.0006	0.0010	4.9065
7	0.00589	Uneven	Aboskianus	13.27	2.7388	3.9000	19.3500	153.3600	0.5971	0.0206	11.5569	2.4665	13.8009	40.1885	15.1885	10.7818	27.8090	-0.4914	1.0178	-0.6273	0.0054	0.0010	0.0015	5.9781	-0.4914	1.0178	-0.6273	0.0054	0.0010	0.0015	5.9781
7	0.00589	Uneven	Aboskianus	13.27	43.5422	14.7727	18.1818	168.3386	2.3808	0.2952	12.6857	3.4081	4.6196	40.5262	15.5262	14.1932	24.1117	-0.5072	0.8502	-0.3573	0.0123	0.0025	0.0023	12.4004	-0.5072	0.8502	-0.3573	0.0123	0.0025	0.0023	12.4004
7	0.00589	Uneven	Aboskianus	13.27	35.6265	14.7727	40.9091	122.1017	2.1536	0.2952	9.2013	2.1547	1.4638	40.2703	15.2703	6.7989	29.3256	-0.5375	0.6663	-0.7203	0.0118	0.0026	0.0015	16.3629	-0.5375	0.6663	-0.7203	0.0118	0.0026	0.0015	16.3629
7	0.00589	Uneven	Aboskianus	13.27	53.0432	14.7727	27.2727	173.4600	2.6278	0.2952	13.0716	4.1586	3.0156	38.5998	13.5998	15.0699	16.0417	-0.4976	0.9451	-0.6361	0.0145	0.0029	0.0031	14.2186	-0.4976	0.9451	-0.6361	0.0145	0.0029	0.0031	14.2186
8	0.00475	Uneven	Aboskianus	14.55	12.4908	14.7727	45.4545	84.5853	1.3352	0.3237	5.8134	0.6831	2.8231	39.0513	14.0513	15.2644	17.5054	-0.4122	0.7227	-0.4126	0.0032	0.0005	0.0010	7.9336	-0.4122	0.7227	-0.4126	0.0032	0.0005	0.0010	7.9336
8	0.00475	Uneven	Aboskianus	14.55	10.1044	12.0370	40.7407	92.3804	1.2009	0.2149	6.3492	1.9273	2.0629	35.8340	10.8340	14.1584	9.5798	0.2075	1.0211	-0.7868	0.0027	0.0002	0.0019	6.1796	0.2075	1.0211	-0.7868	0.0027	0.0002	0.0019	6.1796
8	0.00475	Uneven	Aboskianus	14.55	7.5660	9.7800	52.1739	82.3400	1.0392	0.1419	5.6591	2.0503	5.6675	35.0191	10.0191	4.2088	12.5577	-0.2257	0.8377	-0.2990	0.0035	0.0008	0.0004	8.9488	-0.2257	0.8377	-0.2990	0.0035	0.0008	0.0004	8.9488
8	0.00475	Uneven	Aboskianus	14.55	14.1268	11.8400	36.8421	113.3300	1.4200	0.2079	7.7890	0.8583	11.1509	40.0967	15.0967	6.2578	19.8740	-0.4325	0.9676	-0.6145	0.0030	0.0004	0.0014	5.5729	-0.4325	0.9676	-0.6145	0.0030	0.0004	0.0014	5.5729
9	0.00795	Uneven	Aboskianus	14.62	20.8389	9.2857	25.7143	161.6059	1.7288	0.1285	11.0538	10.2187	7.8831	44.2294	19.2294	10.0251	17.5853	-0.0089	0.9711	-0.6787	0.0265	0.0065	0.0004	20.6241	-0.0089	0.9711	-0.6787	0.0265	0.0065	0.0004	20.6241
9	0.00795	Uneven	Aboskianus	14.62	20.9538	12.5000	38.4615	118.8524	1.7336	0.2329	8.1294	5.3740	4.3171	36.2443	11.2443	7.6982	21.0054	-0.4180	-1.1094	-0.9390	0.0125	0.0026	0.0020	13.2023	-0.4180	-1.1094	-0.9390	0.0125	0.0026	0.0020	13.2023
9	0.00795	Uneven	Aboskianus	14.62	17.4409	12.0370	40.7407	120.6472	1.5816	0.2159	8.2522	1.4831	2.8600	36.0327	11.0327	10.9439	17.2371	-0.1579	0.9526	-0.4898	0.0074	0.0009	0.0039	7.6756	-0.1579	0.9526	-0.4898	0.0074	0.0009	0.0039	7.6756
12	0.0041	Control	Pmuralis	9.82	23.0244	11.2069	58.6207	90.6931	1.4893	0.1257	9.2355	N/A	N/A	N/A	N/A	17.2659	22.6719	-0.9328	0.9654	-0.7050	N/A	N/A	N/A	N/A	-0.9328	0.9654	-0.7050	N/A	N/A	N/A	N/A
12	0.0041	Control	Pmuralis	9.82	6.1546	7.6400	77.7778	42.5676	0.7700	0.0584	4.3348	3.2991	2.6075	5.4044	5.4044	8.6471	8.8758	-0.7974	1.0000	-0.3327	0.0014	0.0003	0.0005	8.0217	-0.7974	1.0000	-0.3327	0.0014	0.0003	0.0005	8.0217
13	0.0054	Control	Pmuralis	8.55	14.3036	15.4762	52.3810	60.2841	1.0953	0.2087	7.0508	2.7668	3.6287	5.5164	5.5164	7.7860	6.3041	-0.5899	1.6017	-0.4491	0.0045	0.0010	0.0004	13.9108	-0.5899	1.6017	-0.4491	0.0045	0.0010	0.0004	13.9108
13	0.0054	Control	Pmuralis	8.55	13.8929	16.2500	40.0000	69.4882	1.0795	0.2301	8.1273	2.0660	1.4386	5.2672	5.2672	5.2679	6.4460	-0.5138	1.6891	-0.5746	0.0043	0.0010	0.0002	11.3451	-0.5138	1.6891	-0.5746	0.0043	0.0010	0.0002	11.3451
13	0.0054	Control	Pmuralis	8.55	16.3962	13.5417	41.6667	73.1168	1.1727	0.1598	8.5517	1.2652	4.5419	6.5636	6.5636	6.9575	8.7330	-0.9096	1.3343	-0.6844	0.0046	0.0007	0.0016	11.5669	-0.9096	1.3343	-0.6844	0.0046	0.0007	0.0016	11.5669
16	0.005	Control	Pmuralis	9.35	16.6954	11.2069	62.0690	74.4064	1.2375	0.1197	7.9579	4.1820	4.3962	11.2319	11.2319	13.7827	17.0302	-0.6663	1.4018	-0.6204	0.0075	0.0016	0.0012	20.2050	-0.6663	1.4018	-0.6204	0.0075	0.0016	0.0012	20.2050
16	0.005	Control	Pmuralis	9.35	15.1833	9.2857	65.7143	82.2534	1.1801	0.0822	8.7972	5.0298	3.5201	8.1790	8.1790	13.9171	13.5354	-0.6972	1.1751	-0.5506	0.0059	0.0011	0.0015	14.3811	-0.6972	1.1751	-0.5506	0.0059	0.0011	0.0015	14.3811
18	0.0047	Control	Pmuralis	9.03	27.2791	17.1053	63.1579	66.0944	1.5545	0.2693	7.3194	1.6339	1.2342	10.0331	10.0331	15.0352	7.8592	-0.1692	1.2410	-0.6203	0.0060	0.0011	0.0015	19.2767	-0.1692	1.2410	-0.6203	0.0060	0.0011	0.0015	19.2767
18	0.0047	Control	Pmuralis	9.03	17.6386	13.0000	68.0000	58.0312	1.2500	0.1556	6.4265	6.1734	3.7053	11.3552	11.3552	9.3391	7.3014	-0.5848	1.2015	-0.8429	0.0046	0.0010	0.0004	16.8655	-0.5848	1.2015	-0.8429	0.0046	0.0010	0.0004	16.8655
18	0.0047	Control	Pmuralis	9.03	24.0300	12.5000	57.6923	78.7600	1.4590	0.1438	8.7220	4.2336	2.0388	12.7244	12.7244	14.6889	10.6854	-0.6982	1.2192	-0.8750	0.0068	0.0016	0.0005	18.3698	-0.6982	1.2192	-0.8750	0.0068	0.0016	0.0005	18.3698
19	0.003	Control	Pmuralis	6.64	20.6540	12.5238	47.6190	79.0029	1.1599	0.1062	11.8980	1.8800	4.8206	3.8857	3.8857	11.7322	7.0310	-0.5278	1.8793	-0.3881	N/A	N/A	N/A	N/A	-0.5278	1.8793	-0.3881	N/A	N/A	N/A	N/A
19	0.003	Control	Pmuralis	6.64	14.3331	11.2069	58.6207	65.4563	0.9662	0.0850	9.8579	3.4367	1.9286	7.3581	7.3581	15.0820	7.1206	-0.4985	1.6957	-0.5610	0.0016	0.0003	0.0005	8.2400	-0.4985	1.6957	-0.5610	0.0016	0.0003	0.0005	8.2400
19	0.003	Control	Pmuralis	6.64	13.1989	12.0370	59.2593	60.2016	0.9272	0.0981	9.0665	2.8056	1.2936	6.4594	6.4594	12.8198	8.4645	-0.2808	1.7227	-0.6100	0.0016	0.0003	0.0005	8.7766	-0.2808	1.7227	-0.6100	0.0016	0.0003	0.0005	8.7766
19	0.003	Control	Pmuralis	6.64	11.8008	11.2069	62.0690	59.6009	0.8767	0.0850	8.9760	4.0051	1.7284	5.1583	5.1583	10.5077	8.8911	-0.5774	1.6291	-0.5880	0.0014	0.0003	0.0004	7.6806	-0.5774	1.6291	-0.5880	0.0014	0.0003	0.0004	7.6806
8	0.0046	Control	Pmuralis	7.49	30.9169	13.5417	62.5000	70.8633	1.5072	0.1400	9.4611	4.7463	2.0787	16.9668	16.9668	22.3065	9.4309	-0.8698	1.2082	-0.8122	0.0115	0.0026	0.0012	35.3813	-0.8698	1.2082	-0.8122	0.0115	0.0026	0.0012	35.3813
8	0.0046	Control	Pmuralis	7.49	1.6672	3.7700	59.0909	68.7350	0.3500	0.0109	9.1769	3.1876	5.8204	7.9189	7.9189	15.8562	7.5224	-0.8855	1.2787	-0.4582	0.0018	0.0004	0.0001	5.6929	-0.8855	1.2787	-0.4582	0.0018	0.0004	0.0001	5.6929
8	0.0046	Control	Pmuralis	7.49	2.2878	4.1500	60.0000	64.0100	0.4100	0.0131	8.5461	1.9961	4.7629	10.3721	10.3721	19.9296	10.8748	-0.7757	1.1259	-0.6402	0.0020	0.0004	0.0005	6.7924	-0.7757	1.1259	-0.6402	0.0020	0.0004	0.0005	6.7924
9	0.0042	Control	Pmuralis	9.35	22.3534	11.6071	28.5714	125.3401	1.4319	0.1284	13.4054	2.2217	3.5992	12.6578	12.6578	11.1448	16.9849	-0.6869	0.8552	-0.8376	0.0038	0.0005	0.0018	7.1605	-0.6869	0.8552	-0.8376	0.0038	0.0005	0.0018	7.1605
9	0.0042	Control	Pmuralis	9.35	18.8849	12.5000	30.7692	102.6992	1.3161	0.1489	10.9839	2.1290	3.5574	11.7592	11.7592	7.1842	13.9055	-0.8156	0.8938	-0.8549	0.0056	0.0012	0.0010	13.0836	-0.8156	0.8938	-0.8549	0.0056	0.0012	0.0010	13.0836
9	0.0042	Control	Pmuralis	9.35	19.4021	11.6071	32.1429	110.4782	1.3340	0.1284	11.8159	2.8892	4.1200	12.8656	12.8656	13.8395	9.8640	-0.6864	1.0612	-0.8998	0.0054	0.0013	0.0004	11.7373	-0.6864	1.0612	-0.8998	0.0054	0.0013	0.0004	11.7373
9	0.0042	Control	Pmuralis	9.35	32.8567	14.1304	30.4348	116.8964	1.7360	0.1903	12.5023	2.1316	1.7743	12.4843	12.4843	9.2059	12.5076	-0.7040	0.9578	-0.9254	0.0037	0.0005	0.0015	7.5225	-0.7040	0.9578	-0.9254	0.0037	0.0005	0.0015	7.5225
12	0.0041	Uneven	Pmuralis	9.82	10.8663	10.4839	61.2903	72.7276	1.0231	0.1100	7.4061	4.6195	3.7057	25.6711	0.6711	19.4377	5.3062	-0.6744	1.0288	-0.4299	N/A	N/A	N/A	N/A	-0.6744	1.0288	-0.4299	N/A	N/A	N/A	N/A
12	0.0041	Uneven	Pmuralis	9.82	10.0808	11.6071	46.4286	70.3520	0.9855	0.1349	7.1642	7.9993	9.5285	30.3421	5.3421	16.8474	13.0575	-0.4831	1.1300	-0.6298	N/A	N/A	N/A	N/A	-0.4831	1.1300	-0.6298	N/A	N/A	N/A	N/A
12	0.0041	Uneven	Pmuralis	9.82	5.9643	8.9300	50.0000	72.4990	0.7580	0.0798	7.3828	1.4484	3.4165	34.4977	9.4977	13.1481	6.2092	-0.4511	0.9775	-1.0833	0.0044	0.0010	0.0003	14.8026	-0.4511	0.9775	-1.0833	0.0044	0.0010	0.0003	14.8026
12	0.0041	Uneven	Pmuralis	9.82	8.5961	8.0645	51.6129	84.9800	0.9100	0.0651	8.6538	1.7175	8.2192	34.4593	9.4593	21.1705	5.1784	-0.6224	0.9267	-1.1673	N/A	N/A	N/A	N/A	-0.6224	0.9267	-1.1673	N/A	N/A	N/A	N/A
13	0.0054	Uneven	Pmuralis	8.55	21.0294	12.0400	51.8500	81.0700	1.3281	0.1263	9.4819	0.7529	1.1833	27.4909	2.4909	6.5451	6.6478	-0.1299	1.6029	-0.5852	0.0079	0.0013	0.0028	17.9913	-0.1299	1.6029	-0.5852	0.0079	0.0013	0.0028	17.9913
13	0.0054	Uneven	Pmuralis	8.55	12.5289	15.4762	61.9048	53.7728	1.0251	0.2087	6.2892	1.5215	1.5158	27.3940	2.3940	7.3933	10.4444	-0.5071	1.4968	-0.5479	0.0045	0.0008	0.0012	15.4969	-0.5071	1.4968	-0.5479	0.0045	0.0008	0.0012	15.4969
13	0.0054	Uneven	Pmuralis	8.55	8.7338	13.0000	56.0000	56.8452	0.8559	0.1473	6.6486	1.2200	6.6944	28.7838	3.7838	4.2430	7.8166	-0.8988	1.5038	-0.5334	0.0074	0.0016	0.0008	24.0166	-0.8988	1.5038	-0.5334	0.0074	0.0016	0.0008	24.0166
13	0.0054	Uneven	Pmuralis	8.55	9.1372	14.7727	54.5455	53.6810	0.8754	0.1902	6.2785	0.6044	3.8532	31.3403	6.3403	21.4514	7.8185	-0.4929	1.6788	-1.1728	0.0045	0.0008	0.0014	15.5150	-0.4929	1.6788	-1.1728	0.0045	0.0008	0.0014	15.5150
13	0.0054	Uneven	Pmuralis	8.55	16.3969	15.4762	47.6190	63.6948	1.1727	0.2087	7.4497	1.5984	1.4890	28.6813	3.6813	10.8050	6.2486	-0.9901	1.4429	-0.7260	0.0026	0.0004	0.0011	7.4307	-0.9901	1.4429	-0.7260	0.0026	0.0004	0.0011	7.4307
13	0.0054	Uneven	Pmuralis	8.55	10.5130	14.1304	60.8696	50.6309	0.9390	0.1740	5.9217	1.5225	2.3592	29.0859	4.0859	12.0140	4.6283	-0.8143	1.5371	-0.7233	0.0029	0.0006	0.0003	10.4647	-0.8143	1.5371	-0.7233	0.0029	0.0006	0.0003	10.4647
16	0.005	Uneven	Pmuralis	9.35	13.1439	13.5900	52.9412	71.1000	1.0980	0.1760	7.6043	2.4954	1.2488	36.7221	11.7221	9.7213	6.0989	-0.5175	1.4371	-0.9385	0.0035	0.0008	0.0002	9.8453	-0.5175	1.4371	-0.9385	0.0035	0.0008	0.0002	9.8453
16	0.005	Uneven	Pmuralis	9.35	15.1804	9.6250	41.6667	109.8100	1.1800	0.0883	11.7444	3.8313	9.0038	32.0340	7.0340	10.9984	8.6727	-0.7888	1.2898	-0.5367	0.0094	0.0020	0.0015	17.1205	-0.7888	1.2898	-0.5367	0.0094	0.0020	0.0015	17.1205
16	0.005	Uneven	Pmuralis	9.35	12.7165	12.8300	44.4444	83.9800	1.0800	0.1569	8.9818	2.2412	9.6664	34.7180	9.7180	10.5532	8.0445	-0.2034	1.2842	-0.8534	0.0062	0.0014	0.0006	14.7654	-0.2034	1.2842	-0.8534	0.0062	0.0014	0.0006	14.7654
16	0.005	Uneven	Pmuralis	9.35	11.6653	8.8800	57.6923	89.7800	1.0344	0.0752	9.6021	5.8840	3.9410	32.5097	7.5097	22.4464	17.6028	-0.7825	1.0581	-0.4683	0.0052	0.0011	0.0010	11.5839	-0.7825	1.0581	-0.4683	0.0052	0.0011	0.0010	11.5839
18	0.0047	Uneven	Pmuralis	9.03	7.8963	15.4762	66.6667	34.5027	0.8364	0.2205	3.8209	2.4672	2.8782	27.8137	2.8137	10.8726	8.2361	-0.1964	1.2984	-0.4250	0.0076	0.0018	0.0003	46.7707	-0.1964	1.2984	-0.4250	0.0076	0.0018	0.0003	46.7707
18	0.0047	Uneven	Pmuralis	9.03	10.4036	12.1739	65.2174	51.1900	0.9600	0.1364	5.6689	2.6937	9.1027	33.8177	8.8177	16.8178	5.4988	-0.1627	1.2441	-1.0119	0.0029	0.0007	0.0001	12.0536	-0.1627	1.2441	-1.0119	0.0029	0.0007	0.0001	12.0536
19	0.003	Uneven	Pmuralis	6.64	14.8914	13.5417	50.0000	70.3828	0.9849	0.1241	10.5998	1.7227	6.0211	29.1499	4.1499	20.9989	16.8967	-1.1711	1.3486	-1.2485	0.0040	0.0005	0.0022	19.0853	-1.1711	1.3486	-1.2485	0.0040	0.0005	0.0022	19.0853
19	0.003	Uneven	Pmuralis	6.64	4.4601	6.8900	42.1053	75.5300	0.5390	0.0321	11.3750	2.7161	3.2135	34.5726	9.5726	11.0698	4.7394	-0.3680	1.3801	-1.1176	0.0013	0.0003	0.0001	5.7372	-0.3680	1.3801	-1.1176	0.0013	0.0003	0.0001	5.7372
19	0.003	Uneven	Pmuralis	6.64	4.8574	6.5500	60.0000	59.7000	0.5625	0.0290	8.9910	2.0664	3.1301	29.2616	4.2616	14.8534	9.0692	-0.8068	1.0513	-1.5356	0.0020	0.0005	0.0002	11.1669	-0.8068	1.0513	-1.5356	0.0020	0.0005	0.0002	11.1669
8	0.0046	Uneven	Pmuralis	7.49	9.1932	10.1563	59.3750	60.0166	0.8219	0.0788	8.0129	2.2728	5.8819	31.7534	6.7534	23.3313	12.2105	-0.7011	1.1089	-1.2914	0.0059	0.0013	0.0006	21.2284	-0.7011	1.1089	-1.2914	0.0059	0.0013	0.0006	21.2284
8	0.0046	Uneven	Pmuralis	7.49	11.3418	9.5588	52.9412	72.7901	0.9129	0.0698	9.7183	3.5032	11.6346	34.0347	9.0347	17.8302	11.3627	-1.0431	1.0708	-0.9675	0.0044	0.0008	0.0010	13.0302	-1.0431	1.0708	-0.9675	0.0044	0.0008	0.0010	13.0302
8	0.0046	Uneven	Pmuralis	7.49	6.7155	9.0278	58.3333	63.6856	0.7024	0.0622	8.5028	4.5454	4.9643	28.3909	3.3909	13.7317	14.0638	-0.2991	0.9147	-1.0910	0.0051	0.0010	0.0012	17.3389	-0.2991	0.9147	-1.0910	0.0051	0.0010	0.0012	17.3389
8	0.0046	Uneven	Pmuralis	7.49	12.6927	11.6071	60.7143	58.3583	0.9657	0.1029	7.7915	2.4439	4.8616	29.1943	4.1943	19.4133	10.3336	-1.0923	0.7541	-1.0526	0.0101	0.0023	0.0009	37.5930	-1.0923	0.7541	-1.0526	0.0101	0.0023	0.0009	37.5930
8	0.0046	Uneven	Pmuralis	7.49	14.9972	15.4762	61.9048	51.3112	1.0497	0.1829	6.8506	4.2556	8.6146	31.7123	6.7123	9.1971	12.8855	-0.8626	1.1023	-0.9914	0.0102	0.0023	0.0009	43.1317	-0.8626	1.1023	-0.9914	0.0102	0.0023	0.0009	43.1317
8	0.0046	Uneven	Pmuralis	7.49	4.1169	5.7300	50.0000	75.0400	0.5500	0.0251	10.0187	2.1578	7.1146	36.9956	11.9956	13.6783	15.3827	-0.7257	0.7087	-1.4100	0.0023	0.0005	0.0004	6.6631	-0.7257	0.7087	-1.4100	0.0023	0.0005	0.0004	6.6631
8	0.0046	Uneven	Pmuralis	7.49	4.2680	6.2100	54.1667	75.3600	0.5600	0.0294	10.0614	7.5664	5.6537	29.6934	4.6934	7.7049	14.8721	-0.8997	1.0699	-0.5385	N/A	N/A	N/A	N/A	-0.8997	1.0699	-0.5385	N/A	N/A	N/A	N/A
9	0.0042	Uneven	Pmuralis	9.35	11.5810	10.8333	63.3333	69.3051	1.0307	0.1119	7.4123	3.2267	2.2270	32.2461	7.2461	7.1598	21.2494	-1.1118	1.2571	-0.7454	0.0030	0.0005	0.0009	10.4737	-1.1118	1.2571	-0.7454	0.0030	0.0005	0.0009	10.4737
9	0.0042	Uneven	Pmuralis	9.35	10.4064	10.4839	64.5161	66.1431	0.9770	0.1048	7.0741	5.4056	5.5729	32.9889	7.9889	14.4137	19.2636	-0.7033	1.1090	-0.9298	0.0063	0.0013	0.0009	22.6167	-0.7033	1.1090	-0.9298	0.0063	0.0013	0.0009	22.6167
9	0.0042	Uneven	Pmuralis	9.35	10.5108	9.5588	55.8824	82.2694	0.9819	0.0871	8.7989	4.9262	11.4524	29.4509	4.4509	23.3516	13.1700	-0.6770	1.0140	-0.9065	0.0065	0.0011	0.0020	18.8213	-0.6770	1.0140	-0.9065	0.0065	0.0011	0.0020	18.8213
9	0.0042	Uneven	Pmuralis	9.35	11.9648	13.5417	75.0000	39.8053	1.0476	0.1748	4.2572	3.6367	10.2315	31.8960	6.8960	11.9279	11.4967	-0.2923	1.2121	-0.7053	0.0079	0.0019	0.0002	47.4286	-0.2923	1.2121	-0.7053	0.0079	0.0019	0.0002	47.4286
